# Supplementary material for: Impact of Three-Month Androgen Deprivation Therapy on [68Ga]Ga-PSMA-11 PET/CT Indices in Men with Advanced Prostate Cancer—Results from a Pilot Prospective Study
Source: Cancers (Basel). 2022 Mar 4;14(5):1329. doi: 10.3390/cancers14051329 (PMC8909781; doi:10.3390/cancers14051329)
Supplement: Supplementary file 1 [file cancers-14-01329-s001.zip]

Archive with 1 entries (1 files):
- cancers-1563527-supplementary.pdf
